# Supplementary material for: The Fall Armyworm Spodoptera frugiperda Utilizes Specific UDP-Glycosyltransferases to Inactivate Maize Defensive Benzoxazinoids
Source: Front Physiol. 2020 Dec 21;11:604754. doi: 10.3389/fphys.2020.604754 (PMC7781194; doi:10.3389/fphys.2020.604754)
Supplement: Supplementary file 2 [file Table_1.XLSX]

## Sheet: Fig 3 tissue sp exp.
	ct SfUGT33F28	ct HKG	delta ct	relative expression		st dev	st error
gut	29.27	23.49	5.78	0.018199	0.0474825	0.0288541	0.016659
	28.94	24.57	4.37	0.0483614
	25.64	21.92	3.72	0.0758872
malphigian tubules	29.18	23.27	5.91	0.0166308	0.0152227	0.00264244	0.00152561
	27.77	21.88	5.89	0.0168629
	28.69	22.33	6.36	0.0121744
fat bodies	34.19	27.76	6.43	0.0115978	0.00578571	0.00537881	0.00310546
	33.38	25.67	7.71	0.00477594
	30.56	20.57	9.99	0.000983355
testes	30.12	21.44	8.68	0.00243815	0.00242129	0.000804421	0.000464432
	31.13	22.85	8.28	0.00321715
	30.43	21.15	9.28	0.00160858
cuticle	29.35	22.03	7.32	0.00625836	0.00379096	0.00214489	0.00123835
	29.39	20.67	8.72	0.00237147
	30.59	22.08	8.51	0.00274306
Sf9	24.52	20	4.52	0.0435857	0.0572072	0.029332	0.0169348
	25.49	22.03	3.46	0.0908733
	28.04	23.29	4.75	0.0371627
	ct SfUGT40L8	ct HKG	delta ct	relative expression		st dev	se
gut	30.0724	24.0611	6.01134	0.0155027	0.0137643	0.00714301	0.00412402
	30.2786	24.6258	5.6527	0.0198777
	29.4524	22.0504	7.40199	0.00591261
malphigian tubules	29.1897	23.7572	5.43249	0.0231556	0.0184952	0.00403617	0.00233029
	28.53	22.5767	5.95333	0.0161387
	29.1958	23.2471	5.94865	0.0161912
fat bodies	30.5362	27.6747	2.86146	0.137598	0.0608782	0.0686834	0.0396544
	30.5032	25.8565	4.64664	0.0399228
	29.0432	21.4317	7.61149	0.00511345
testes	28.2714	21.8147	6.45673	0.0113849	0.0179986	0.0145942	0.00842597
	27.8701	23.0224	4.84773	0.0347288
	28.4153	21.4281	6.9872	0.00788212
cuticle	29.7656	22.4985	7.26705	0.0064923	0.00462768	0.00200168	0.00115567
	29.0429	20.4062	8.63664	0.00251253
	30.0468	22.3673	7.67943	0.0048782
Sf9	30.91	20	10.91	0.000519712	0.00050331	1.46131e-05	8.43685e-06
	30.03	19.04	10.99	0.000491678
	31.55	20.58	10.97	0.000498541

## Sheet: Fig 4 SfUGT33F28 silencing 
Sf9 silencing
	ct SfUGT33F28	ct HKG	delta ct	relative expression		st dev	st error
control	23.3	20.468	2.832	0.140437	0.158641	0.0276879	0.0123824
	22.7	20	2.7	0.153893
	24.52	21.88	2.64	0.160428
	24.24	21.95	2.29	0.204476
	23.3	20.4	2.9	0.133972
dsUGT33F28 15µg	23.505	19.8	3.705	0.0766803	0.0784466	0.0149208	0.00667277
	23.13	19.24	3.89	0.0674518
	22.3	18.28	4.02	0.0616395
	23.35	20	3.35	0.098073
	23.9	20.4	3.5	0.0883883
dsUGT33F28 30µg	23.13	19.2	3.93	0.0656073	0.0639609	0.00953043	0.00426214
	23.55	19.25	4.3	0.0507658
	23.1	19.01	4.09	0.0587202
	23.85	20	3.85	0.0693481
	24.23	20.5	3.73	0.075363
S. frugiperda silencing in vivo
	ct SfUGT33F28	ct HKG	delta ct	relative expression		st dev	st error
corn strain (PRC) control on maize	24.75	20.29	4.46	0.0454366		0.0351144	0.0202733
	25.945	22.02	3.925	0.0658351
	22.555	19.42	3.135	0.113834
corn strain (PRC) silenced on maize	34.3	26.16	8.14	0.003545		0.00198704	0.00114722
	26.6	19.49	7.11	0.00723897
	28.31	21.08	7.23	0.00666121
rice strain (FLR) control on maize	24.5	18.69	5.81	0.0178244		0.00130619	0.000754131
	23.93	18.31	5.62	0.0203335
	23.565	17.9	5.665	0.019709
rice strain (FLR) silenced on maize	28.1	19.8	8.3	0.00317286		0.000894844	0.000516638
	30.41	21.5	8.91	0.00207885
	29	20.98	8.02	0.00385247

## Sheet: Suppl fig 4 tissue sp exp
	ct SfUGT33B25	ct HKG	delta ct	relative expression		st dev	st error
gut	29.35	22.03	7.32	0.00625836	0.00379096	0.00214489	0.00123835
	29.39	20.67	8.72	0.00237147
	30.59	22.08	8.51	0.00274306
malphigian tubules	34.19	27.76	6.43	0.0115978	0.00578571	0.00537881	0.00310546
	33.38	25.67	7.71	0.00477594
	30.56	20.57	9.99	0.000983355
fat bodies	29.27	23.49	5.78	0.018199	0.0474825	0.0288541	0.016659
	28.94	24.57	4.37	0.0483614
	25.64	21.92	3.72	0.0758872
testes	29.18	23.27	5.91	0.0166308	0.0152227	0.00264244	0.00152561
	27.77	21.88	5.89	0.0168629
	28.69	22.33	6.36	0.0121744
cuticle	30.12	21.44	8.68	0.00243815	0.00242129	0.000804421	0.000464432
	31.13	22.85	8.28	0.00321715
	30.43	21.15	9.28	0.00160858
	ct SfUGT42C10	ct HKG	delta ct	relative expression		st dev	st error
gut	27.18	22.03	5.15	0.0281641	0.0297373	0.00913322	0.00527306
	25.33	20.67	4.66	0.0395549
	27.62	22.08	5.54	0.0214928
malphigian tubules	26.29	27.76	-1.47	2.77022	1.4772	1.35355	0.781472
	25	25.67	-0.67	1.59107
	24.4	20.57	3.83	0.0703162
fat bodies	28.59	23.49	5.1	0.0291573	0.0357266	0.00569562	0.00328837
	29.26	24.57	4.69	0.0387409
	26.59	21.92	4.67	0.0392817
testes	25.53	23.27	2.26	0.208772	0.0947412	0.0987705	0.0570252
	26.68	21.88	4.8	0.0358968
	26.99	22.33	4.66	0.0395549
cuticle	24	21.44	2.56	0.169576	0.208488	0.113961	0.0657953
	24.42	22.85	1.57	0.336808
	24.22	21.15	3.07	0.11908
	ct SfUGT40R13	ct HKG	delta ct	relative expression		st dev	st error
gut	28.88	22.03	6.85	0.00866851	0.0085171	0.000429751	0.000248117
	27.63	20.67	6.96	0.00803214
	28.9	22.08	6.82	0.00885066
malphigian tubules	28.12	27.76	0.36	0.779165	0.432509	0.393814	0.227369
	26.63	25.67	0.96	0.514057
	28.43	20.57	7.86	0.00430432
fat bodies	29.74	23.49	6.25	0.013139	0.0162828	0.00992019	0.00572742
	31.48	24.57	6.91	0.00831539
	27.11	21.92	5.19	0.0273939
testes	25.73	23.27	2.46	0.181747	0.121383	0.0559371	0.0322953
	25.69	21.88	3.81	0.0712977
	25.5	22.33	3.17	0.111105
cuticle	28.67	21.44	7.23	0.00666121	0.0138974	0.0112265	0.00648163
	28.07	22.85	5.22	0.0268302
	28.08	21.15	6.93	0.00820091
	ct SfUGT46A15	ct HKG	delta ct	relative expression		st dev	st error
gut	32.39	22.03	10.36	0.000760903	0.000789387	6.33827e-05	3.6594e-05
	30.85	20.67	10.18	0.000862015
	32.47	22.08	10.39	0.000745244
malphigian tubules	37.61	27.76	9.85	0.00108356	0.00355584	0.00492434	0.00284307
	37.12	25.67	11.45	0.000357443
	27.33	20.57	6.76	0.00922651
fat bodies	36.67	23.49	13.18	0.000107752	0.000188395	7.28008e-05	4.20316e-05
	36.8	24.57	12.23	0.000208163
	33.89	21.92	11.97	0.000249271
testes	36.64	23.27	13.37	9.44559e-05	5.72799e-05	3.51376e-05	2.02867e-05
	37.19	21.88	15.31	2.46168e-05
	36.54	22.33	14.21	5.27672e-05
cuticle	28.09	21.44	6.65	0.0099575	0.0122651	0.00231057	0.00133401
	29.2	22.85	6.35	0.0122591
	27.25	21.15	6.1	0.0145786

## Sheet: Suppl fig 5 strain sp exp
Strain comparison UGT33F28 expression
	ct SfUGT33F28	ct HKG	delta ct	relative expression		st dev	st error
corn strain (PRC) on artificial Diet	29.6	23.7539	5.8461	0.017384	0.0224645	0.0105128	0.00525639
	25.21	20.2656	4.9444	0.0324779
	24.68	19.6129	5.06712	0.0298294
	26.62	20	6.62	0.0101667
corn strain (PRC) on maize	24.75	20.29	4.46	0.0454366	0.0753801	0.0286791	0.0143395
	25.945	22.02	3.925	0.0658351
	22.555	19.42	3.135	0.113834
	22.71	19	3.71	0.076415
rice strain (FLR) on artificial Diet	25.825	19.5047	6.32034	0.0125138	0.00951551	0.00467836	0.00233918
	25.905	18.7641	7.14089	0.00708564
	34.345	26.45	7.89501	0.00420111
	30.7	24.5683	6.13173	0.0142615
rice strain (FLR) on maize	24.5	18.69	5.81	0.0178244	0.0210871	0.00375106	0.00187553
	23.93	18.31	5.62	0.0203335
	23.565	17.9	5.665	0.019709
	27.6	22.3611	5.23887	0.0264815
UGT33F28 expression across developmental stages (insects maintained on artificial diet)
	ct SfUGT33F28	ct HKG	delta ct	relative expression		st dev	st error
Corn strain
1st instar	28.2243	21.7182	6.50611	0.0110019	0.0144798	0.00488606	0.00282097
	28.2041	21.8673	6.33684	0.0123714
	28.5678	22.9287	5.6391	0.020066
2nd instar	32.1026	26.037	6.06564	0.01493	0.023414	0.0086013	0.00496596
	32.7284	27.2977	5.43073	0.023184
	31.4919	26.5319	4.96002	0.032128
3rd instar	28.3519	22.3599	5.99194	0.0157125	0.0191793	0.00311652	0.00179932
	28.3638	22.7254	5.63835	0.0200765
	26.3187	20.7958	5.52292	0.0217488
4th instar	32	26.4	5.6	0.0206173	0.0165214	0.00426196	0.00246065
	32.7976	26.43	6.36756	0.0121108
	26.3904	20.4981	5.89229	0.0168362
5th instar	32.7088	27.0488	5.65995	0.0197781	0.0134719	0.0061149	0.00353044
	32.1496	25.892	6.25767	0.0130694
	33.8549	26.8091	7.04583	0.00756823
6th instar	33.0785	25.6626	7.41582	0.00585618	0.00601772	0.00285629	0.00164908
	32.4514	25.6477	6.80368	0.00895135
	34.9136	26.6463	8.26729	0.00324563
Rice strain
1st instar	30.141	23.2085	6.93251	0.00818666	0.00958134	0.002467	0.00142432
	29.9761	23.0332	6.94296	0.00812759
	30.0211	23.691	6.33006	0.0124298
2nd instar	27.567	21.1887	6.37832	0.0120208	0.0137021	0.00225514	0.00130201
	26.528	20.2426	6.2854	0.0128206
	27.67	21.7279	5.9421	0.0162648
3rd instar	23.93	18.31	5.62	0.0203335	0.0159218	0.00487662	0.00281552
	23.9	18	5.9	0.0167465
	26.737	20.1887	6.54822	0.0106854
4th instar	29.0979	22.7834	6.31449	0.0125646	0.0136701	0.00169786	0.000980259
	29	23	6	0.015625
	26.528	20.2426	6.2854	0.0128206
5th instar	33	27	6	0.015625	0.0127364	0.00251346	0.00145115
	33	26.5	6.5	0.0110485
	26.8696	20.4318	6.43777	0.0115355
6th instar	34.8542	26.5565	8.29767	0.00317799	0.00497068	0.00176695	0.00102015
	34.2749	26.6378	7.63714	0.00502334
	29.8519	22.6325	7.21932	0.0067107

## Sheet: Sfru UGTs
Official name	Nt Seq	Protein Seq	Length (aa)
>UGT33V7	ATGTCGTTCCTATTCTACATAGTCACGTGTTTCACATTGACGTTCATACAAAATGAAGCCGCGAGAATTCTCGGAGTGTTCCCAGTACCATCAATCAGTCACCAAGTAGTGTTTCGTAGTATAACCCAAGAACTAGCTCGGAGAGGACATGAGCTGGTCATCATCACACCAGACCCAGCCTTCCCTAAAGGCAAAACACCTGCGAATCTCACAGAAATCGACGTCCATGATGTAGCATACAAAATGTGGAGAGACGACATTCAAGACATAGCAATAGGAGAGATCCATGGAATTTTACACGAATACGCCATTATAATGAAACTAATGGCCAAAGTGGTTGATGTGGAATTGAAAACAGAAGAAGTACAAAAACTACTGAACGATAAAAGCCAAAAATTT…	MSFLFYIVTCFTLTFIQNEAARILGVFPVPSISHQVVFRSITQELARRGHELVIITPDPAFPKGKTPANLTEIDVHDVAYKMWRDDIQDIAIGEIHGILHEYAIIMKLMAKVVDVELKTEEVQKLLNDKSQKFDLVLAEACVRSAVVFSHIYKAPVILISSFGPFLDNYNVMGAATHPMLYANNMSRRFNKLTMWDKIVKLYYRFNIEVMLNNNYEYENNMLRSHFGPDLPPIEEMYNNVAMFFLNLHPIFEGNYPVPPSVVHIGGIHQVPEKDLPKDLQNYLDSSKNGVIYVSFGTNVEPSTLPAEKLKVLVDVLSRVPYDVLMKWNKDVLPGIGSNIKLSKWLPQTDVLRHPKVKLFITQGGLQSTDEAIAAEVPLIGLPMWGDQWYNVERYERLKI…	520
>UGT40R12	ATGGCCTTAGTATTATATCTGTTCTTGGGTCTTCTTCTAAGTTCATCATGTGAGGCCTACAAAGCGCTGGTGGTTTTTGGAATGCCATCAAATAGCCATTTCAATCTTGGCAAAGGAATTGTCAGAAATCTGTTAAAAGATGGAAATGAGGTAACATTCATCACTCCTGTCGAATGGAAGAACCCACCACCGAATCTCCGGCAGATCGACGTGAGTAACAATTTTAACGTCATGCCATCGTACCTACTAAATATAAAGCATTTAATGGAAGCCCCCACGCCGACTGGCCATCGAAAGTCCGTAAAGACGAGGTTGATAAACCTGGCGAAGACGACAATGGAATATGAAAATGTACAGAGACTGTTGAATGATACCAATGAGCACTTTGATGTAGTCATC…	MALVLYLFLGLLLSSSCEAYKALVVFGMPSNSHFNLGKGIVRNLLKDGNEVTFITPVEWKNPPPNLRQIDVSNNFNVMPSYLLNIKHLMEAPTPTGHRKSVKTRLINLAKTTMEYENVQRLLNDTNEHFDVVIVEHMYSDLGAGYAAIFNCPLIWLSPVEVHSLSIGLVDVLPNPAYTSDVLSPYTPPFTFMERLEELWIRIYDTFYDYMVYEPMEEAEYERLIVPQIQKRGRQAPPYSEVRNNVSLVLGNSHVSTGVSLALPQNYKPIGGYHIDEEIKPLPENLEKIMMNSKNGVIYFSMGSNLKGKDWPEQIKHDLLKLFGELKQTVIWKFEEELPNVPKNVHILKWAPQPSILAHPKCVLFITHGGLLSTTEAVHYGVPTIAIPVFGDQIINVKKA…	520
>UGT33F28	ATGAAGATATTAATTTGTATAACTCTGTTATTAAGCATATTTGCTAACTACGATGAAGCGGCCAGAATTTTAGCAGTGTTCCCGAACCCTTCAATCAGCCATCAAGTGGTTTTCCGACCTTTAACTCAAGAACTAGCTAGAAGAGGCCATGAAGTTACCGTCATCACTACAGATCCAGTCTTTCCTGAAGGAAAAGCGCCGGCGAATTTGACAGAAATCGATGTCCATGATATTTCATACGATATATGGAGGAAAATATTTCTGGCTTCAACAAAGGGAAATAAAGATGATGTGGTTCAAGCCATGACTGCAATAGTAACTGCATTAACTGCAGTAGTAGATGTTCAGCTAAAAGACGAAAAAGTGCTAAATTTGATTCGTGATAAAAGCAAGAAGTTT…	MKILICITLLLSIFANYDEAARILAVFPNPSISHQVVFRPLTQELARRGHEVTVITTDPVFPEGKAPANLTEIDVHDISYDIWRKIFLASTKGNKDDVVQAMTAIVTALTAVVDVQLKDEKVLNLIRDKSKKFDLLLVEACVRPALVFSHIYKVPVIQISSFMATFDNYANIGAPIHPFLYPALTRQRIQNLTMIEKITEFYNDFMLNRLYDSNMEKENEMLRSHFKDIPPISELNNNVDMLFLNVNPMFEGIRPVPPSVVYLGGLHQVPHKPLPKDLQTYMDSSKNGVIYVSFGTNVDPTKLPADRIEVLVKTLSQLPYDILWKWNGDVLPGQTPNIKIAKWLPQPDLLIHPKLKLFITQAGLQSTDEAITAGVPLVAIPMFGDQSFNAERYEYFKIG…	525
>UGT40D16	ATGGAAAGAATGAAGATGTATTGGTTGGCGGTCTGCCTCATGCTGGCCTGTGCTGAGGCCTCCAAGATCCTGGTGGTATTCCCCTTACCTTCGAGGAGCCACGGAAACCTTGGTGATGGAGTCGTTAAGCATCTGCTGAATGCTGGACATGAGGTGACGTATATATCGCCGTTCCCCTACAAGAATGCACCCCCCACGCTCCGGACAATTGATGTCAGCAAGAACTTTGACATCATGCCAATGGATATCATGAGCATTAAGACTATAATGGACTCTCGTATTTCCCTGGACAGCATGGGTTTTATGTTGTATATGATGGTCGAGATGATGAGGCACACAATTCAGACTGAAGGCGTTAACAAACTCCTCAATGACCCTAAAGAAGAATTCGATCTTGTT…	MERMKMYWLAVCLMLACAEASKILVVFPLPSRSHGNLGDGVVKHLLNAGHEVTYISPFPYKNAPPTLRTIDVSKNFDIMPMDIMSIKTIMDSRISLDSMGFMLYMMVEMMRHTIQTEGVNKLLNDPKEEFDLVIAEWMFTDVPAGFASVFDCPLIWLSSVEVHWMILQLVDQSTNPAYTVDIMSAYTPPLNFWQRANELWNQVKIKFLNFVWLDGVQERAFNELIHPIILKRGRKPPTFDESRYNASLLLSNAYISTAASIALPQNHKFIGGYHIDEEVKPMSADLKKIMDNAKHGVVYFSMGSNLKSKDMPEELKKSLLQMFGTLKQTVLWKFEDKMENLPSNVHILDWAPQQAILSHPNLAVFVTHGGLLSTTESVHFGVPIIGIPVFADQFLNVVK…	522
>UGT50A15	ATGCATAGGTGGAGATGGCCGCTCCTCTGTCTCCCGATACTGCTGGCTACATCAGCGTGCGGCAGCGACATCCTCATGATCACCATGGGCGGCACCAAGTCACATAAGATGCCGTTCTGGGAACTAGCTAGAGGACTCATTAGAAGAGATCACAACATCACGTTTATCAGCGCGTTTCCAGCAGACTTCCACATCACAGGGTTGGAGGAGATCGCTCCTGAGGGTCTGGTCACCTACGTGAGGAACTACATGTCCTTCGACCTGGTAGGAGCGAGGATGAGGGGAGAGGACCAAATGCCTCTTAAAGATGTTCTCCGGTACGGTTATGAGGCCTGTGACGCGTTCCTCAGCGACCCTGAGACGAGGTCCTTCCTCAGATCAGGAAGGACTTTTGATCTC…	MHRWRWPLLCLPILLATSACGSDILMITMGGTKSHKMPFWELARGLIRRDHNITFISAFPADFHITGLEEIAPEGLVTYVRNYMSFDLVGARMRGEDQMPLKDVLRYGYEACDAFLSDPETRSFLRSGRTFDLVILDGTYPECALGIVYKLKVPFMYINTVGFYTMPLTNSGSPAPYSVTPFFGKAFTDNMGIFDRALNAIFHAAIIPFHAFSMQILQGVLRRNFGQQIPHVYDMAKNVSFILQNGHYSVSYPRPYLPNVAEVACIHCKEAKPLDPEIEEWISGAGETGFVYVSMGSSVRTTKMPLSAHRLLVEALGRLPQRVLWKQDVEQNMTDIPSNIRLYKWLPQQDLLGHPKIKAFVTHGGLLSMFETVYHGVPIVTIPIFCDHDSNAAKAEVDG…	544
>UGT40F17	ATGGAGATAATTAAATACGTTTTGTTTTGTGTCGTTGTAAGTTTGTGTTCATGTGATGCTTATAAGATCTTGGTCGTGTTTTCCATGCCGAGCCCCAGCCATGGCATCCTTGCAGACAATGTGGTGAAACATCTCCTTAAAGCTGGACACGAAATAACATATGTAACACCTTACATAGAGAAACAGAAGAATCAGACAAATGTACATTTGGTGGACGTTAGTCCTGTCCAAAAAATATTAGAAGACGCTGGTGAAATGCTGAACTTTAAACAGATTCTAGACGGAGCAGATGATATAGTTTATAACAAAAATGTATTGTTTGAGCTTGTGGCGACAGTAAGTAACCAAACACTGGGCAACCCAAACGTTCAAAAATTAATGAGAGACCCAAAGCAGAAG…	MEIIKYVLFCVVVSLCSCDAYKILVVFSMPSPSHGILADNVVKHLLKAGHEITYVTPYIEKQKNQTNVHLVDVSPVQKILEDAGEMLNFKQILDGADDIVYNKNVLFELVATVSNQTLGNPNVQKLMRDPKQKFDVMILEYMFNDLFSTFSAVFQCPYIWFSTIEPHWEVINMISGPMNPAYNSDYLQARIPPFTFLGRVQELWTQIKGLYYHEFEFYYVEEAIYQQQVVPILKEQGKPVPDYNELKYNASLMLGSSQVAMGNAVPLPPSYKHIGGFHIDEEVKPLPEDLKKIMDNAKNGVIYFSMGSNLKSKDLPDELKKGLLEVFGGLKQTVLWKFEENLPNRPKNVHIVQWAPQQSILAHPNLKLFITHGGFLSFTETIHFGVPVIAIPVFADQYL…	524
>UGT41D8	ATGAAGCTAAGTATCCTGTTACTCCTGGGCGTGGTGGCGCACTGCCACGGCTACCACATCATCACCATGTTCCCCATGCCCTCACACAGCCACAACCAGCTCGCCAAGGGTATCGTGGATGCCCTGCTTCAAGGAGGACATACCGTGACCTGGGTAACTCCGTTCCCAGAAAAGGCAGATAAGAACAACCCCAAGTTGAAGTTAATTGACATCAGCCCAGTACGACGTCATGTCGCAAACATAGACATGACGGATCCGACTCACAACAACGCTGGCATCTCCTTCATCAAGGAAATGTCTGCCAACATGTCTCTGGAGATGCTGAACACTCCCGCTGTGAAAGAAGCCTTGCTGAAGGGAAAATTCGATGCTGTTGTCACTGAGAATTTCTTCTGTGAC…	MKLSILLLLGVVAHCHGYHIITMFPMPSHSHNQLAKGIVDALLQGGHTVTWVTPFPEKADKNNPKLKLIDISPVRRHVANIDMTDPTHNNAGISFIKEMSANMSLEMLNTPAVKEALLKGKFDAVVTENFFCDFLAGIPAVLQVPWIQLAATQLHPDIEAQIDEVRSVPTIPLMFNPSGIPMSFASRAINAMIYSMMTVYQWSGRADTIKQYEDLFAPIAAARGVPLPPFDDAFHNVSITLVNSHESLTPAFSTPPNVISIAGYHMDENIPPLPKDLQDLLDGSPQGVIYFSMGSVLRSSALKPHTRAALLKLFASLLYTVLWKFEEPLKDLPSNVHVRSWMPQPSILAHPNVKVFITHGGQLSSLEAVRAGVPLLAVPVFGDQPANAERARRSGYALK…	520
>UGT41B7	ATGAAGGCTACATTAGCAGCGCTGATGCTGTGTCTCTCCAGTGGGTTTGCTTACAAGATCCTGTGCATCCTTCCTGTACCTTCGAAGAGTCATGACCACCTGTCTCTTGGTATCGTGAAGCCACTTCTGAAGGCTGGTCATCAGGTGACATGGGCCACCCCGTATGAGAAGAAGAATATGCATGAAAACTTGACTGTGATAGAACTGAAGGAGATTCGGGAATTTGTTGAATCGGTGGACATCATGAGTAAAACGGACCTGGGCTTCCAGTACATGCGGAGCTTCGCCCGGAACATCTCCATCGGTACTGCTCAGCATCCTGAGCTGCAGCGGGTGCTGGTGGAACAGCAGTTCGATGCTGTAGTGTCCATCTGGTTCATGAACGATTTCGAGGCTGGC…	MKATLAALMLCLSSGFAYKILCILPVPSKSHDHLSLGIVKPLLKAGHQVTWATPYEKKNMHENLTVIELKEIREFVESVDIMSKTDLGFQYMRSFARNISIGTAQHPELQRVLVEQQFDAVVSIWFMNDFEAGYAAIQQVPWILVSSVGYHPYLEKQVDQVRSIATVPLAFNDNGDRPMNTVRRFINGLIYMVMNFDEWFDKPTLTSTYESLFSPLAARRGVPLPPFENAYHNVSILLANSHESIGYPMSLPPNVINIAGYHIEEPAPLPKDLQDLLDGSPQGVIYFSMGSILRSAALKPHTRDALLKLFASLPYTVLWKFEEPLKDLPPNVHVRSWMPQLSILVHKNVRLFITHGGLLSTLEAVYAGVPLLAIPVFGDQPSNAERAELAGYAVKVEFK…	514
>UGT33B25	ATGTCTACCGCACTCAGTTTGTTTTTGCTATCAGTTTCAATTATGTATAGTGACGCGGCTAGAATACTGGCCATGTTTCCAGTACCATCAATCAGCCATCAAGTAGTGTTTAGACCTTACACCCAAGAATTGGCCAGGAGAGGTCATCAAGTGACTGTTATCACACCAGATCCCGCCTTCCCGAAAGGAGGAACTCCAGCTAATCTAACAGAAATTGATGTTCATGATTTTTCTTATGAAATGTGGCAGTCTTTTTACAAAGTGACGTCGACTGGGGAAAAGGATTTAAATCAGCAAATGACGACGGCGTTTACTATAATAGTGGATATCGTTGAGATGCAACTGAAGTTGGATGCCGTGCAGAAGATTTTGAAGGAGGAGAAATTTGATTTGTTGCTG…	MSTALSLFLLSVSIMYSDAARILAMFPVPSISHQVVFRPYTQELARRGHQVTVITPDPAFPKGGTPANLTEIDVHDFSYEMWQSFYKVTSTGEKDLNQQMTTAFTIIVDIVEMQLKLDAVQKILKEEKFDLLLVEACVKPALVLSHVYKVPVIQVSSFGPMNFNVETIGSAWHPLLYPGILTKRSVNLSKWEKLEELWNFYRIENILKGVEDSENEMAKRLFGPDVPTMSELKNNVHMLFLNAHPIWEGNRPVPPSVIYMGGLHQKPQKELPADLKQYLDSSKNGVIYISFGTNVQPSLLPQDRVQMMAKVFSQLPYDVLWKWDKDELPGRSKNIRISKWLPQSDLLRHPKIKLFITQGGLQSTDEAITAGVPLLGFPMLGDQWYNVEKYVQHKIGLQL…	515
>UGT33F34	ATGTCGGTATTACTCGTACATTTAATCACGTGTTCTATTTTGATAATAAGTGCGAACGAAGCCGCAAAAATCCTTGCAATTTTTCCGGCCCCATCCATATCACATCAAGTAGTATTCCGTCCTATAACTCATCAACTAGCCAAGAGAGGTCATGATGTTACCGTCATCACGCCAAATCCAGTCTTCACTAAAGGAGAAACTCTGCCGAATCTAACAGAAATAGACGTTCAAGATATTTCATACCAAATATGGCAAGATAATTTCATGAAGAAAGCTGCCTCAGGGAATAAGGATGACATGCATTTTGCAATGGATCTTATTTTGAGAACATTTACATTGGTTGTCGAAGCACAGCTGAAGACAGATGCCGTGAAGAAAATCGTCAATGATAAGGAAACT…	MSVLLVHLITCSILIISANEAAKILAIFPAPSISHQVVFRPITHQLAKRGHDVTVITPNPVFTKGETLPNLTEIDVQDISYQIWQDNFMKKAASGNKDDMHFAMDLILRTFTLVVEAQLKTDAVKKIVNDKETKYDLLMIEACVPPALVYSHIFKNVPVILVSSLGAAPGNYEVIGAAVHPFLYPSVLRQRLHNLSLWEKVTELYSHYKTVQMYSRNEEIGNEMLSRHFGEKIPRISELANNVDMLFLNVHPVFEGIRPVPPSVVYMGGLHQKPPKELPADIKSYLDSSKNGVIYISFGTNVAPSTLPPERIQILTKVFSQLPYDVLWKWDKDELPGRSKNIRISKWLPQSDLLRHPKVKLFITQGGLQSTDEAITAGVPLIGVPMIADQWFNVEKYVY…	521
>UGT42C10	ATGAAGTTTAATAATATAATAATCTTGTTCAGTGCTCTTTTCAGTCAAGTACTAAGTTTAAATATTTTAGGCGTGTTCCCGTACCAAGGCAAGAGCCACTTCTTCGTATTCGCACCATATCTGAAGGAACTAGCCAGAAGAGGCCACAACTTAACAGTGATATCATACTTTCCTTTAAAAGAACCAATTGACAACTATCATGACATAAGTTTGGCTGGAAAAACTAAAATATTGGAAGATGTGTTTCCTATATACAGATCGTACTGGACTATAATACAAATCAGTTTCTTCCTGACGAACTCTGGCCAGGAGAACTGTATAACGCTACTGGAAGATGAGAATGTACAGAACTTGTGGAAGACGAAACAGAAGTTTGATTTAGTGCTTGTGGAACTGTTC…	MKFNNIIILFSALFSQVLSLNILGVFPYQGKSHFFVFAPYLKELARRGHNLTVISYFPLKEPIDNYHDISLAGKTKILEDVFPIYRSYWTIIQISFFLTNSGQENCITLLEDENVQNLWKTKQKFDLVLVELFNSDCALGLAHQLGAPVVGLTSHVLMPWHYEDYGIQYNPSYVPMLFLEGGTKPTLYQRIERSILHMYFIYLHKLTCRRNNQKTLAQYFDDVPPLDDLAKNVKMLLLYTNYVLSGSGLYPPNVHEVGGYHVTKPKELPQDLKKFIEESEHGVIYISFGSMLRATSTPKDKVQAIIDAVSEIPQRIIWKWEEKNLPGNPKNIYISNWLPQNEILAHPKVLAFYSHCGMLGTTEAIHYGVPMIGMPIFGDQPGNAAAIEENGFGVQIHIK…	508
>UGT44A18	ATGACAAAACAGACAATTTTCGTTTTCTATTTCATCGCGACAATATTTGCTACGGACTGTTACAAAATACTCGGCATCTTCCCGTCGCTGGATCGCAACAACTACCTCACTTACCGCGGGCTGTTTCGGGAATTGGCAAACCGTGACCATGAAGTGACTCTCATCAGCCATTTCCAAATGCCGGACGCGCCGGCTACGTACAAAGAAGTATTGTTAAGTGACGCTTTGCATCATGTGTTTAAAGGACTATCTTATGAATCTGTGATAGTGAATGAAGTGTCGCGAGTGCCGTTCGAAACGTTAGTGGCAACTAAATCAGGCAACGATGACTGCAAGACTCTAATGAACAATAACGAAGTGTTGCACATGATAAGGACACGGCCTCGCTTCGATGTAATA…	MTKQTIFVFYFIATIFATDCYKILGIFPSLDRNNYLTYRGLFRELANRDHEVTLISHFQMPDAPATYKEVLLSDALHHVFKGLSYESVIVNEVSRVPFETLVATKSGNDDCKTLMNNNEVLHMIRTRPRFDVILVESYNSDCALALAANLSAPYIAFNPQPLQAWQYNRLGINYNSAYVTQSGLPYGKEPWYFERLKSYILYHITNWVYYVGSQVTDHVYLYKYLGDDLPSLESIASNASLVFVNTHQSVYGDVARPDNVIDIGGIHMRPPKIIPTEIERFINEAEHGVIYVNLGSTVKDSTLPGDKLNELLSTFGKLPLRVLWKWDGDNLQLPRNVMTMRWFPQYDILKHDNIKAFVSHAGILSTIEAIDAGIPVVAIPLFGDQYGNAAALQDAGMAT…	526
>UGT40Q8	ATGAACAAATGGATTTTAATAATACTAAGCTTAGCTTTTCTAAGCAATGTTTGTGCATATAAAATACTCGTGGCGTTTGCTTACCCGGGAAAAAGTCACTCAATATTAGGGGAAGGATATGTTAGGCATTTGCTGGAAGCCGGTCATGAGGTAACATATATAACTGCACATCCATATAAGAAGCCTCATCCGAATCTCCGTCAAATCCTGATAACATCTGTCATAGACAAATTTGAATTTGCACAATCATTAGATGTCACGAAGATGCTAGCAAAAGAGGTAGATTTCAAAGATATGTTTGGGATATATGAAGTTATGGTGACCATTGCAAATAGATCCCTTACTCATGAGAATGTACAGAAGTTCATGATGGATCCTAATGAGAAATTCGATTTAGTT…	MNKWILIILSLAFLSNVCAYKILVAFAYPGKSHSILGEGYVRHLLEAGHEVTYITAHPYKKPHPNLRQILITSVIDKFEFAQSLDVTKMLAKEVDFKDMFGIYEVMVTIANRSLTHENVQKFMMDPNEKFDLVIAEWLYHHLYAGFATIFNCPYIWSSSLEPHPVVLDLIDEVGNPAYFPDHMSPISPPFSFTERVSELWNLIYLYRVLWFVRDTEEQAFRDSFGAAAAKRGIALPNLYDLKYNSSMMLANSHFSLGDPQRLPTNYVGIGGYHIQDEIPPLPKDLQKIMDSATDGVIYFSLGSMVRSETIPVELKTELLNVFSKLKQTIIWKFDGELENVPKNVHILKWVPQPSILAHPNAKIFVTHGGLLSTTETIHYGVPIIGIPLFSDQFLNIKRA…	523
>UGT33F31	ATGTTATCTTTTGTGTACATAATAACATTTTGTGCCTTATTAGTGAATCAAAGTGAAACAGCTCGAATACTGGCAATGTTTCCTGTAGCTTCTATAAGCCACCAAGTTGTTTTCCGACCTTTAACTCAAGAACTGGCTAGAAGAGGACATGATGTGACCGTTATTACTCCAGATCCAGCCTTTCCCAAAGGAAACGCACCAGCTAACCTAACAGAAATTGATGTTCACGATATTTCTTACGAATTATGGAATAATATATTCCTAGATACAAGAAAGGATAATAAAGGCGTGAATTTTGCTATTAAGAAGATTTATGAAGCTATAACAGCAATAGTTGATGCTCAGTTTCAAGACGAAAGAGTGAGAAACATTATTGATGATAAAACCAAGCGATTTGAT…	MLSFVYIITFCALLVNQSETARILAMFPVASISHQVVFRPLTQELARRGHDVTVITPDPAFPKGNAPANLTEIDVHDISYELWNNIFLDTRKDNKGVNFAIKKIYEAITAIVDAQFQDERVRNIIDDKTKRFDLILVEAMVRPTLILSHIFKTPLIQISSFGGVIDTYENMGASIHPFLYPALTRQRMNNLTLLEKMKELYNYYQINKIYRNNEVNENEVLRKNFGDQVPTIAELKNNVDMLFININPIFEGIRPVPPSVIYMGGLHQKPNKALPAELQTYLDSSKNGIIYISFGSNVDPTLLPADRIEVLVKTLSQLPYDILWKWNGDVLPGRTDNIRIEKWLPQQDLLRHPKIKLFITQAGLQSTDEAISGGVPMIAFPMFAGQPFNAERYEFFKIG…	519
>UGT40R13	ATGGCGTTAGCAATATTCTTATTCTTGGGCCTTCTTCTAAGCTCGTCATGTGAGGCCTACAAAGCTCTGGTGGTGTTTGGAATGCCATCAACTAGTCACTTCATTCTTGGCAATGGAGTTGTCAGAAATCTTTTAAGAGATGGACATGAGGTAACATACATAACTCCTCTTGAATATAAGAATCCCCCACCAAATCTTCGGCAGATTAATGTGAACAGCAATTTCGACGTCTTGCCAACGGAACAAATAAACATAAAGCATTTGATGGAAGCTCCCACGCCGAGTGGCCATCGGAAGGCTGTTAAGCTAATGCTGATAAACCTGGTGAAAAAGACGATAGAACATGAAAATGTACAGAGACTGTTAAATGATACCAATGAGCACTTTGATGTCGTCATC…	MALAIFLFLGLLLSSSCEAYKALVVFGMPSTSHFILGNGVVRNLLRDGHEVTYITPLEYKNPPPNLRQINVNSNFDVLPTEQINIKHLMEAPTPSGHRKAVKLMLINLVKKTIEHENVQRLLNDTNEHFDVVIVEHMMSELSASYATIYDCPLIWVSPVEVNAQSVGLVDVFPNPAYTTDAMASYTPPFTFLERLEELWTRISDNYNDYMVYEPTEEKEYQRLIVPQIQKRGRQAPPYSEVRYNATLVLGNSHVSTGVPLSLPQNYKSIGGYHIEEEVKPLPEDLEKIMMNSKNGVIYFSMGSNLKGKDWPEQIKHDLLKLFEELKQTVIWKFEEELPNVPKNVHIMKWAPQPSILAHPKCVLFITHGGLLSTTETIHYGVPTIAIPVFGDQFINVKKA…	523
>UGT40M11	ATGAGGTTGCCACTGTTATTGTGTTTGGTGTATTATTTTTTATGTGACGTAGATGGTCTTAAAATATTGGTTTGTTTTCCTTTGCCTGTAAAGAGTTTAAGCATATTGGGCGAAGGTGTGGTTCGAAATTTATTGGTAGCTGGACATGAGGTAACGTACATTACAGTGTATCCTCTAAAAAATCCGTCAAAGAAGAACTTCCGTCAAATTGATATCAGCAGCAACACTGCTTTTGTTGCCGGTGATCACATGCCGTCAATAGAATTCATTTTAAACAATAAAGTTGAGAAGACCCCATCTCGTGATATTCAATTGTTCGGTCAAGAAGCTGCCAGAATGACTCTCAACCACGAGGATGTGACGAAACTGCTGGAAGATCCGAATGAGCACTTCGATGTT…	MRLPLLLCLVYYFLCDVDGLKILVCFPLPVKSLSILGEGVVRNLLVAGHEVTYITVYPLKNPSKKNFRQIDISSNTAFVAGDHMPSIEFILNNKVEKTPSRDIQLFGQEAARMTLNHEDVTKLLEDPNEHFDVILSDLLETELYSGFAVVYECPMIWVYSMGAHWQVLRMIDVAPSPAYDTDYLSSNTIPLSFTERVDELWTRIQWQFYKTFFTQPEERSIYETVFGAALAKRGRTLPDYEDVIYNASLIFANEHNAVRNRPSTPQNFKYIGGIHVEEPVKPLPKDLQDLIDNSKHGVIYFSMGSFLQSKTLPRKLITELLQMFGELKQTVIWKFEDDSLQDVPKNVHIVNWAPQQSILAHPNVKMFLTHGGLFSSIEAIHFGVPTIGIPALFDQITNV…	522
>UGT48D4	ATGAGGCGGAGCATGGTGTCGGCGCTGTGCGTGCTGGCGCTGCTGGCGCTGCTGGCGCGGCGCGGCGCGGGCAGCGCGGTGCTCGTGGTGTTCCCGGTGCCCAGCCGCAGCCACACGCTGCTCGGAGACCACCTCGTCTCCACCCTGCTGCACGCTGGCCACAACGTAACATACGTAACGACGTTCACGAGAGTGCAGGCGAGCGCCCGCTTCACTCTGATTGATGTCGGCTCCGCTGCGGACGACGAGGAAGAGCCGAGTGGTACGGCCCGACTACAAGAGCTGAGCTCGACCCGTCTCCCGTCGCACAAGTTCCTGGCAGATGGCGCCAGCATCGCCGAGCAAACGCTGCGTCACCCTCGGGTGCAGGCGCTGCTGCAGGACGTCACACAACGTTTC…	MRRSMVSALCVLALLALLARRGAGSAVLVVFPVPSRSHTLLGDHLVSTLLHAGHNVTYVTTFTRVQASARFTLIDVGSAADDEEEPSGTARLQELSSTRLPSHKFLADGASIAEQTLRHPRVQALLQDVTQRFDLVVAEWYYSGLLAPLGAVFQCPLVWYSAGDASWLSVQLVHEPSSATYFVDPLAASLPRLPPGVPDRLRCLARQAYLSAWVYYMTHYVETPAYYEIYQLAIQLRGRTPPQYEELLYDGALLLVNSHPALGQGVPLPHNAKYIGGHHLAATNTTLPKNLQTLLDNAKHGVIYFNLGGTVSEDLPLEVQRELLRVFRQLEQLVVWRHRGALQHVPGNVHLVQRAPHLALLKHPNTIMMITHGGFLSYMEAMYYGVPIISIPVQEDQLL…	530
>UGT39B21	ATGGACCCCCTAAAAATAATCTTATCCTTCTTGGCTCTTTTTCAATGTTGTGAGTCCGCTAACATTTTATATGTGGTCCCTTTTACTTCAAAATCTCACTATATTATGCTAAAACCTATTGGTTTGGAGTTGGCTCGAAGGGGGCATAATGTGACTGTGATTACTGGCCATAGAGTTGAGAATCCACCACCAAATTACCACCAATACATGGTGGATGAAAAGGAAATCTGGGATGTGATAGGAGGCAGCCGACCAAATGTATTCCAAATGGTAGAAATATCAGCAGAAAAATTCCATGAGAACGTGCTATGGAAAGGAGGATTGGCGTTTACCGAACTCACTCTAAACTCGACGCAAATCAGAAGACTGTTACAAGAAGATACCAAATTCGACTTAGTG…	MDPLKIILSFLALFQCCESANILYVVPFTSKSHYIMLKPIGLELARRGHNVTVITGHRVENPPPNYHQYMVDEKEIWDVIGGSRPNVFQMVEISAEKFHENVLWKGGLAFTELTLNSTQIRRLLQEDTKFDLVINEQFYQEAMNVLAYKYNAPMVLVTTFGNCMRHNIVARNPLQLATVLSEFLPVRNPTTFWARMRNWYFTIYEYVYWRFWFLEEQEKLVRKYLPDLPKPVPSLYDLQKNASLILLNGHFSFDTPAAYLPNVVEIGGVHLTKSDTKLPEDLQKILDNAKDGAVYMNFGSNVRSSELPEEKRRAFLNVFRKLKQTVLWKWEDDNLENKPDNLIVRKWLPQKEILSHPNVRVFISHGGLIGTQEAIYHGVPIIGIPIYADQYNNLLQAES…	521
>UGT33J12	ATGGTTGGGTTTACACAAATTGTGCTATGTATCACGTTACAAGTGATCTTCGCGGATGCCGCGCGAATACTAGCGGTATACCCCGTACCTTCCATCAGCCATCAGATCACCTTCCGACCAATCACCTTGGAACTCATCAAGCGTGGCCATGAAGTGGTAGTCATGACACCAGATCCAATGTTTAAGAAAGGTGAAACACCAGCGAACCTAACAGAAATAGACGTCCATGATCTATCTTACCAGGCTTGGCAGGTCTTCATGGAATCAGCTAAAGGAAAGAAGGAAGACCTGATCACTCAGATGAGAATTGGCTCAGAAATGCTGATCAAATTAGTAGACCTTCAATTGCAAAATAAAGAAGTGAAAGAGATCATCAAAGGGAAGCAGCATTTCGATCTT…	MVGFTQIVLCITLQVIFADAARILAVYPVPSISHQITFRPITLELIKRGHEVVVMTPDPMFKKGETPANLTEIDVHDLSYQAWQVFMESAKGKKEDLITQMRIGSEMLIKLVDLQLQNKEVKEIIKGKQHFDLLLVEACIRPILAFSQVYKVPMIQISSFGAMFENYPVIGAPTHPFLYPSNMNQRIYNLTIYEKLYELYNNYMLDRLFNGMADVEHKMLKNHFGPDIPHITELQNRIDMLFLNVNPIWEGIRPVPPSVIHLGGLPQKPHKELPQDLKTYLDSSKNGVIYISFGTNVKPSLLPAEKIQTLIKAFSKMPYDVLWKWDKDELPGKSANIRISKWLPQSDLLKHPKIKLFVTQGGLQSTDEAITAGVPLVGVPMLGDQWYNVEKYVHHGIGV…	518
>UGT40L8	ATGAAGCATAAAGTAATCACCAGTATTTGTATACTAAGTCTATTAATATCGAGTGAGGCTCTAAGGATTCTAGTATGTTATCCTATGACGTCCAAGAGCCACAGTATCTTAGGCTATGGTATCGTCAATCGACTGCTGGAAGCTGGACATGAGGTGGTTCATATAACATCATTTCCAAATGGCAAAGTGGTTCAAAACCTCACTGAAATCGATGTATCATCTATAGCAGATGTATTCAAGAAGGATGCTGATGGAGTTGAAGCATTCAAATTGAAAAACTTAATCGGAAAGGGCAACTTTGGGGACTCCGCTCTGTTTTTGTATTACGTTTATACAATACATAGAAACTTTTTGGAAGAGCCCAGTGTTGTGAAATTGTTCAGTGACCCCAAAGAGAAG…	MKHKVITSICILSLLISSEALRILVCYPMTSKSHSILGYGIVNRLLEAGHEVVHITSFPNGKVVQNLTEIDVSSIADVFKKDADGVEAFKLKNLIGKGNFGDSALFLYYVYTIHRNFLEEPSVVKLFSDPKEKFDAVVLEWFFNEMNAGIPALFNCPLIWVCSTEPHWQSMRVMDGITNPAYTLDIFTHNKLPLNFWQRAEGLWKVVKKAAQVLILNQFEKRAYYSIYPEIAAKRGVTMPSYEEAVYNGSFMLINAHPSIGGAIKLPQNAANIAGYHIDKLKPLPKDLQKIMDEAKHGVIYFSLGSIVQSDGMSEQMQKSILNMFSKYKQTVIWKFESDMKDNVPANVHLVKWAPQQSILAHPSLKLFITHGGQLSTSEAIHYGIPLVGIPVMADQVLN…	522
>UGT33T9	ATGTCTGTGCTCTGGTTTATAGTTAGTGCCTATATTTTATTGGTAAGTCCAATACAAGCCGCCAGGATCCTCTTCTACATCCCCACACCGTCCATCAGCCATCAAGTGGTGTACCGTCCTCTGGCCCAGGAGCTAGCCAGCCGAGGCCACAATGTCACCGTCATCACCGCAGATCCCGCCTTCCCCAAAGGGAAAGCACCAGCAAACTTGACAGAAATAGATCTACATGACATATCTTATGGAATATGGCACGCAGAATTTATGAAAGGGGAAAGAGGTGGTGCGCGTGACCTAGCAGCGCAAGTTGAAGAAATAGCGGGAACATTTTACAAAGTATTTGATAGACAACTTGAGGACGAACAAATTCAAACTTTGATCAATGACAAAAGTCAACAGTTC…	MSVLWFIVSAYILLVSPIQAARILFYIPTPSISHQVVYRPLAQELASRGHNVTVITADPAFPKGKAPANLTEIDLHDISYGIWHAEFMKGERGGARDLAAQVEEIAGTFYKVFDRQLEDEQIQTLINDKSQQFDLLVLEAVLPPLLVFSHIYKAPVIQVSSFGAVFGTYESVGAPTHPLLYPLNTRQKLSDLTLWDKFSEVFIHYAAESVWYSLYNVGNNILKKHFGPDVPKIEELVNNIDMIFMNIHPMLEGIRPVPPNVVYLHGLHQKPTNDLPQDLKSYLDSSKHGVIYVSFGTNIDPALLLPEKIQILLRVFSQLPYDILWKWSKDELPGRSPNIRIAKWFPQPDLLKHPNVKLFITQGGLQSTDEAITAGVPLIGMPMLGDQHFNVERYVSYGF…	520
>UGT42B13	ATGAAGCCCGGCGCATTAATTGCTACCATATTGTCATTACTAGTGCTAACAGACTACGCCTACAGTCTCAATATCCTTGGAATATTTCCGTACCAAGGCAAAAGTCACTTCATCGTTTTCCGTGTCTATTTACGTGAACTCGCAAGAAGAGGTCACAATGTGACCGTTATTTCTCACTTTCCTGAACAAGATCCACCTGCGAACTATCATGACATAAGTTTGGCTGGAAGTACGAAGGCCATAGAAGGCGCGGGACCCTTCCAGAGTTCATATCTCGTTCTGTTGGGTGTCAGCTGGTTCCTTGCTCATACTGGAGTTCAAAACTGTGACACAATGTTAGCAAGCGAGCGAGTCCAAAGTTTAATCAAACAAAAACCAAAGTTTGATGTGATTGTTGTG…	MKPGALIATILSLLVLTDYAYSLNILGIFPYQGKSHFIVFRVYLRELARRGHNVTVISHFPEQDPPANYHDISLAGSTKAIEGAGPFQSSYLVLLGVSWFLAHTGVQNCDTMLASERVQSLIKQKPKFDVIVVEQFNSDCALGVAHKFGAPVVGIMSHILMPYHYQRLGIPYNPAYVPFHFLEGGTKPTLYQRVERTIFDCYFRTLFKYYTQRNNQNSLAKYFDDIPPLDDLARNMKFLLLYHNFVLTGSRLFPSNVIEVGGFHVVDAKPLTGDLKKFVDEAEHGVIYISFGSVVRASTMPADKVQEVLNVMKQLPQRFIWKWEDKTLLVDKNKLYTNNWLPQVDILAHPKTLAFLSHAGNGGTTEAIHYGVPMVAMPIVGDQPANAAAIEESGLGVQL…	516
>UGT46A15	ATGCGGACTCTCGCCGTGCTACTCGTCGCGATCTTCGCCGCCAATGTTCAATCCGCACGCATTCTCGGACTTTTTCCGCACACTGGAAAAAGTCACCAAATGGTATTTGATCCTCTATTAAAAACATTAGCAGAAAGAGGACATGATGTGACTGTGGTGTCGTTCTTCCCCATCAAGAATCCTCCTGCAAATTACACCATCGTCAGTTTAGAAGGCCTCGCTGCACAGGGAGTGGAAACCATCGACCTATCGTACTTCGACAGCCAAAGCAAACTGCTCCATGATCTTGGCATTGAAAAGGTTATCAAACAAATCTTGGACTTCCAACCGCTGGCGGACATGGCCACTGGGATATGTTCGAATATCGTGGATTTCGTGCCTCTAGCTAATGCAATGAAG…	MRTLAVLLVAIFAANVQSARILGLFPHTGKSHQMVFDPLLKTLAERGHDVTVVSFFPIKNPPANYTIVSLEGLAAQGVETIDLSYFDSQSKLLHDLGIEKVIKQILDFQPLADMATGICSNIVDFVPLANAMKKSYDVILVENFNSDCMLGLMHVYGLKAPYISLSSSAIMQWSSDRIGVTDNPSYVPLVSSEFTSQMTFLQRLENTLMNVYYKIWFRYAIQMKEKAIIEKRFGRRIPDLQEIAKNVSLMLVNTFHSLNGVRPLLPGVVEVGGMHLDHSRKAIPHYIERFLNESEHGVVLFSWGSLIKTATIPKYKEEIIMNALSKLKQRVIWKYEDSDEEGTLTGNILKVKWLPQYELLQHEKVIAFIAHGGLLGMTEAISAGKPMLIVPFYGDQMVN…	526
>UGT33F29	ATGAGGTATTTTATCTATATAATACTTTGTCTCAGTACTTTCGCAAGTCACGATGAAGCGGCGAAAATCTTAGCAGTATTTCCGATTCCTTCAATCAGTCATCAAGTAGTGTTTCGTCCTTTAATTCATGAGCTAGCTAAAAGAGGACATGAAGTCACAGTCATCACGACAGATCCAGCCTTCCCTAAAGGGAAAGCACCAGCAAATTTAACAGAAATTGACGTCCATGACATTTCCTATGAACTATGGAACAAAATATTCATGGCTTCAACTAAAGGAAACAAGGATGATGTTGTCATGGTGATGAGTGCTATAATGGATGCCCTAGTAGCAATAGTAGACGCTCAGCTGAAAGACGATAAAGTGAAAAATTTGATCAGTGATAAAAGTAAACATTTC…	MRYFIYIILCLSTFASHDEAAKILAVFPIPSISHQVVFRPLIHELAKRGHEVTVITTDPAFPKGKAPANLTEIDVHDISYELWNKIFMASTKGNKDDVVMVMSAIMDALVAIVDAQLKDDKVKNLISDKSKHFDLLLLEACVRPALVYSHIYKAPVIQISSLGAALDNYANVGASIHPFLYPAVTRQRLHNLSLVEKVKELYYDFMINKMYGNSMVKENEMLSRHFTNVPPVAELNNNVDMLFLNVHPVFEGIRPVPPSVVYMGGLHQKPNKPLPEELKSYLDSSKNGVIYISFGTNVDPTQFPADRIEVLVKTLSQLPYDILWKWNGDVLPGRTDNIRIAKWLPQQDLLHHPKLKLSITQAGLQSTDEAISAGVPLIAIPMFGDQWYNSEKYEYFKIG…	521
>UGT40R11	ATGGCATTAGCAATATGCCTGTTCTTGGGCCTTCTTCTAAGTTCGTCATGTGAGGCTTACAAAGCTCTGGTGGTGTTTGGGATGCCCGCAACGAGCCACTCAAACTTGGGTAGAGGAGTTGTGAGAAATCTATTAAAAGATGGACACGAGGTGACATTTATCACTCCAATACCAATTAAGGATCCTCCGCCAAATCTTCACCAGATTGATGTCAGCAGTAACTTTGAACTTCTACCACTAGACTTAATGAAGATAGAGAGATTCTTTGAATACTCCATGCCGGCCATGCCTCGATTTTTCGTGAAGATGATGATGACGAATCTGGTTTCGAAGACAATGGAACATGAGAATGTACAGAAACTACTAAACGATACTAATGCGCATTTTGATGTTGTTATC…	MALAICLFLGLLLSSSCEAYKALVVFGMPATSHSNLGRGVVRNLLKDGHEVTFITPIPIKDPPPNLHQIDVSSNFELLPLDLMKIERFFEYSMPAMPRFFVKMMMTNLVSKTMEHENVQKLLNDTNAHFDVVIVEWMFSSLSAGYATIFDCPLIWLTSVEVNSLSIGLVDVLPHPAYSTDPLSSYMPPFSFVERATEIWTRLQESVLGFLYYESKDAANYERIVVPQVEKRGRQAPPLSEVQYNASLVLGNSHVSMGLPLSLPQNYKSVGGYHIEEEVKPLPEDLEKIMMNSKNGVIYFSMGSNLKSKDWPEEIKRDLLKLFGELKQTVIWKFEEELPNVPKNVHILKWAPQPSILAHPKCILFITHGGLLSTTETIHFGVPTIAIPVFGDQFINVKKS…	520
>UGT40M8	ATGGCGGATTTCAAAAGTGTTTTGTTCGGTGTATTGCTTATGTTTTGTTCGTGTGAAGCGTACAAGATTTTAGCTATTTTTCCTGTGCCCAGTACTAGTCATGGTATCCTTGGAGACAACATGATTAAACATCTTTTGAATGCTGGACATGAGGTTACATACATAACACCTTTCATCAAGTCGAAGAAATATAATCATCCCAATCTGAAAATAGTAGACGTGTCTGCTAATGCAGAATATTTTGATGAAAGTCTAACAGACATAAAGATGATTATGTCAGGAGCGCTCGATTACAAAGACCCTGTTTTAATGGCGCAGCTCACAATCATGTTGGCTACCACCACACTTGGTAATCCAAACGTCCACAGTTTCCTGAAAGACCCAAATCAGCAGTTCGAC…	MADFKSVLFGVLLMFCSCEAYKILAIFPVPSTSHGILGDNMIKHLLNAGHEVTYITPFIKSKKYNHPNLKIVDVSANAEYFDESLTDIKMIMSGALDYKDPVLMAQLTIMLATTTLGNPNVHSFLKDPNQQFDVIIGEYMFSDMYSVFQAVFQCPFIWFSTIQPHWGILKMVHAPLNPSYNSDYIIGNVAPFTFKERVQELWYQLKGLFYHKYINPEQEDKVYQEHVVPILRAQGKPVPNYEELKYNASLVLGNSQVVFGNAVPLPPNYQHIGGFHIDEDVKPLPEDLKKLMDNAKNGVIYFSLGSNIRSKDLPDSMKEGLLEIFGKLKQTVIWKFEENLDKTPKNVHIVQWAPQQSLLAHPNLALFISHGGLLSVTEAVYFGKPFIAIPVFADQFLNA…	522
>UGT40D17	ATGCAACGAGAGAAGGTGTTTTGTTTGTTGGTCAGCATATTACTGACTTGTGGTGAGGCGTCCAAGATCCTGGTGGTGTTTCCCATGCCTTCGAGGAGCCATGGGAACCTTGGAGATGGTGTTGTAAGGCATCTGCTGAATGCTGGACATGAGGTCACCTACATCACACCGTTTGTTTATAAGAATCCTCCTCCAAAACTTCGCACAATTGAAGTGAGTGCCACGTTTGATATTATACCCGAGAATATGATGACAATAAAGAGTATCATGGACAGAACTATTGTCATAGAGAACATTGGCTTTCTGATATACATGATGACAGAGATGCTGAAGACCACAGTGGAAACTGAAGCGGTTCAGAAGCTGTTTAATGACCCTAAAGAAGAATTCGATCTTGTG…	MQREKVFCLLVSILLTCGEASKILVVFPMPSRSHGNLGDGVVRHLLNAGHEVTYITPFVYKNPPPKLRTIEVSATFDIIPENMMTIKSIMDRTIVIENIGFLIYMMTEMLKTTVETEAVQKLFNDPKEEFDLVIAEWMFSDVPAGIAAIYDCPLMWLSSVEAHWMILQLVDQPTNPAYTVDIMSAYTPPLNFWQRANELWTQMKIKFLNFVWLDGVQEKAYNQLLVPFIAKRGKQPPSFDEVRYNASMILSNAYISTSVAQSLPQSHKYIGGYHIEEKVTALPEDLKKIMDNAKNGVVYFSMGSNLKSKDMPDEIKRDLLKMFGTIKQTVLWKFEEQLANVPSNVHILKWAPQPAILSHPNLAVFVTHGGLLSTTEAVHFGVPIIGIPVFADQFMNVAK…	524
>UGT40M10	ATGAAGTGGTTAATATTATTAGGTCTGATATATTTTATATGTGATGTGGAAGGTCTAAAAGTGTTGGTATGTTTCCCTTTACCCGTGAAGAGTTTAAGTATTTTGGGACAAGGAGCAGTCAGGCATCTGATGGAAGCTGGTCATGATGTAACATATATAACAGTGTATCCACTGAAATTGCAAGCGAAAAATTTTCGTCAAATTGATATCAGCAGCAACGTTGCCCTAGTTGCAAAGGATGAAACCTTGACAATGGGGTACGTTCTTAATCATAAACTGGAAAGAAACCATCCATATCAGATTCAAGAGTTTGCACAAGAAGCCGTAAGAATGACATTTAACCATGAGAACGTGAAAAAGCTTTTGGAAGACCCAAATGTACATTTCGACGTTATCATT…	MKWLILLGLIYFICDVEGLKVLVCFPLPVKSLSILGQGAVRHLMEAGHDVTYITVYPLKLQAKNFRQIDISSNVALVAKDETLTMGYVLNHKLERNHPYQIQEFAQEAVRMTFNHENVKKLLEDPNVHFDVIITDLMESEVYTGLAVLYNCPMVWLYSMGAHWQVLRLIDVASNPAYDPDYLSPNMPPFTFAQRVEELWSRIYWQYLKTFYTQPEERRIYEAVFGPLMAKRGRVLPDYEDVMYNASLVFANEHDATRNRLSTPQNFKYIGGFHIEEPVKPLPKDLQELIDNSKHGVIYFSMGSFLKSNSLPRKLVMELLQMFGELKQTVIWKFEDNSLQDVPKNVHIVNWAPQPSILAHPNVRMFISHGGQLSSLEAIHFGKPVIGVPVFFDQFTNIFK…	511
>UGT33B24	ATGTTCTTCCCTACTGTGTTGTTTTTACTATCGTTATCAATCGCAAACAATGACGCTGCAAGAATACTGGCTTTCTTCCCCGTTCCGTCCATCAGTCATCAGGTAGTATTCCGACCGTTAACCCAAGAACTTGCAAAACGAGGCCATGAAGTCATCGTCATCACACCAGACCCTGCCTTTTCAAAGGGAGAATCACCAAGAAACTTGAAAGAAATTGACGTTCATGATCTATCCTATGGTGTATGGAATGCCTTATATGAAAAGACTTCTACTGGGGAACCTGATTTGGTCTTCCAAATGAGCCTTGTCTACAATACCATGGTAGACCTAGTCGAGAAACAATTGAAGGTAGATGAGGTACAGAAAATGTTGAAAGAAAACAAGAGGTTTGATTTGCTG…	MFFPTVLFLLSLSIANNDAARILAFFPVPSISHQVVFRPLTQELAKRGHEVIVITPDPAFSKGESPRNLKEIDVHDLSYGVWNALYEKTSTGEPDLVFQMSLVYNTMVDLVEKQLKVDEVQKMLKENKRFDLLMTEACIRPALVLSQVVDAPVIQVSSFGPMNFNLETMGSATHLFLYPNHMRQRLYNMTTWEKLLELYNIYRIEKAIGEVEEAENEMGKRLFGRDTKTISELKENVHMLFLNIHPLWEGNRPVPPSIIYMGGLHQKPVKELPMDLKTYLDSSKNGVIYISFGTNVQPSLLPQDKIRIIVKVFSQLPYDVLWKWDKDELPGRSKNIRISKWLPQSDMLRHPKIKLFITQGGLQSTDEAITAGVPLVGVPLIGDQWYNTEKYGHHGIGVK…	516
>UGT46B5	ATGCTACTCCCGATCGTGTTTGTTATGATTATCGCGAGTGCTTGTGAAGGGTATAAAATTTTGGCACTGCTTCCATACCCAGGGAAGAGTCATTTTATGGTGTTTGAGCCAATTTTGGATGAACTAGCCAGACGAGGACATCATGTCACTGTAGTTTCCTTCTTCCCGTCAGCGTCACCCCATGCAAACCGACGCGACGTCAGTTTGGTAGGACTAGCACCATTAAACGTAGAGGTAATAAACCTCCAAGATTATGACAATCCCACATTTTTATCAAGAAAATTCTCATTACAATTTACTTTAGTCTCCGATCTTATGGCTTTTAATTTACAACTTTGCCAAACGGTTCTATATTCGGATATTTTCGAGGAGTTTGTAAAAGCTGAAGGTGCATACGAT…	MLLPIVFVMIIASACEGYKILALLPYPGKSHFMVFEPILDELARRGHHVTVVSFFPSASPHANRRDVSLVGLAPLNVEVINLQDYDNPTFLSRKFSLQFTLVSDLMAFNLQLCQTVLYSDIFEEFVKAEGAYDVVISEHFHTDCMMGIVHNYAAPSVALMSCALTPWAFSRFGADDNPAVFPSMLLPLVDEMSFLEKLENAFNVNLYKYWHSYVTRNEQKLVETRFGRKLPPLHEIAKNASVVLVNTHHTLNGVKVLPPSVVEVGGIHLHNKTVKPLPESFGSLIRGSSLPPKRLEAILKVFARLPQRVLWKWEKEDMKGLPENVLVLKWLPQYDLLNHPNCVAFITHGGLLSLTEIVAAGVPALVIPILGDQPGNAAFAKRAGIAEMLEFHEIDEETL…	497
>UGT47A12	ATGAGGCCGCGGCTCCTATGGCTGGTCCTCGCGTGGGCGGCGTCGGCGGAGGCAGCTCGCCTGCTCGCTGTCTTGCCCACCAACACCAAGAGCCACTACGCGATGTACGGCCGGCTTCTCGATGCACTGGCCAGGAAGGACCACCACCTTACTATCGTTTCGCACTTCCCAATGAAAAATCCTCGACCGAATGTTCATCAAATAAGCCTCGCGGGGACGATACCAGAAATCACTAACAATCTTACGAAGCAAAATGAATCATTAAAGCCCGATTTTATAAGAAACTTGGAACAGATAATGAAAGAATGCGTGGACGCATGTGAGACTGCTGCCAAAGTACCAGCGGTCAAGGCATTATTCAATTCAACAGAGACTTTCGATCTGGTCATAGTTGAAGTG…	MRPRLLWLVLAWAASAEAARLLAVLPTNTKSHYAMYGRLLDALARKDHHLTIVSHFPMKNPRPNVHQISLAGTIPEITNNLTKQNESLKPDFIRNLEQIMKECVDACETAAKVPAVKALFNSTETFDLVIVEVFGSDCFLPLGKKYGAPVVGFLSSVPLPWLNEQLGNPEATAYVPSYMVGYGQRMSLWERFANTMAVIIAKMLYRYKSQIPSQTISDRLFGPGPKLETLAQNYSLVLSNSHFSINEVRPLVPALVEVGGLHLDDSPVLSRHMQNLLDASTEGVIYWSFGSMSRIETIPSDTLSRIFDVLSELPQTVFIKMDRRMLAQNLTVPDNAYTMDWIPQHATLCHPNVKLFISHGGLLGTQEAVACGVPMLMVPLYADQALNARAMADRGVAQI…	539
>UGT40F19	ATGGAAAAGTTAATATGTTTTTTGTTTTGTGCGGTTGTAAGTTTGTGTTCATGTGATGCTTACAAGATCTTAGCTGTGTTCCCGGTGCCGAGTCCCAGCCATGGGATCCTCGGAGACAATATGATTAAACATCTTCTTAATGCTGGACATGAAGTAACCTACATAACGCCGTATGCAAGCAGACAGAAAAGTAATCCGAAATTACATATAGTGGATGTCACTGACCATCATAGCTTTTTTAATCCGGACATCCTAGACCTCACAGAGATTCTGGAAGGGACAGTGAACTTCAAGGATCACAACTTCGTGTTTTCTATGATGATGCACATTGCAGCAATGACGTTAGAACACAAGAATGTCCAGAAGCTCATGAAAGATCCCCAACAGAAGTTTGATGTG…	MEKLICFLFCAVVSLCSCDAYKILAVFPVPSPSHGILGDNMIKHLLNAGHEVTYITPYASRQKSNPKLHIVDVTDHHSFFNPDILDLTEILEGTVNFKDHNFVFSMMMHIAAMTLEHKNVQKLMKDPQQKFDVIIGEYMFTDLYSTFPAVFQCPYIWFSTVEPHWMVMNLVHSPMNPAYNGDYMYANIPPFNFMQRVQELWLQLTGLYHHNNDYYQREEAVYLKHVVPILKEQGKPVPDYNVLKYNASLLLGNSQVAIGNAVPMPPSYKHIGGYHIDDEVKPLPEDLKKILDNAKNGVIYFSMGSNLKSKDLPDDLKKGLLEVFGGLKQTVLWKFEENLPNQPKNVHIVQWAPQQSLLAHPNLKLFVTHGGLLSLTEAVHFGVPVIAIPVFADQFLNAN…	522
>UGT33S2	ATGTTGCTGTGCTATTTAATCAGTGTTTTAATCAGTGTCAATGAAGCAGCTAGAATCCTAGCAGTGTTTCCAACACCATCGATCAGTCACCAAATAGTATTCAGACCTTTAACTCAAGAACTAGCCAGAAGAGGCCATGACGTCACAATCATCACTCCTGATCCAGCCTTCCCAAAAGGAGAGACACCAGCTAACATCACAGAAATCGACGTACATGACATTTCATACAAACTATGGCACGACAGACTACTAACATCGATGGGTAAAGGAGAACAGGATGATTTGAAAAGTCAAATAGAAATCTATTACGCAACAATACTGGAAATAGTACTACAACAGCTACAGAATAAAGAAGTACAAAAAGTGATTAGTGATAAACATAAGAAGTTTGATCTCTTA…	MLLCYLISVLISVNEAARILAVFPTPSISHQIVFRPLTQELARRGHDVTIITPDPAFPKGETPANITEIDVHDISYKLWHDRLLTSMGKGEQDDLKSQIEIYYATILEIVLQQLQNKEVQKVISDKHKKFDLLFLEACVRPALLYSHIYNAPVIQISSFGAMPGNLEAVGAPDHPILYPNIFRQKTNNITTKEKFVEIFKYYAFNMIHKGFEVTETAAIRKVIGPNMPEVGELFKNVHMLFLNVHPVFEGIRPVPPNVIYMGGLHQNPVKELPKDLKSYLDNSKNGVIYVSFGTNVITDQLPNQVQDLIKVLSRLPYDVLLKWDDDELPGRPKNIRVSKWLPQSDLLRHPNVKLFIMQGGLQSTDEAITAGVPLIGLPMLADQWFNVERYEYHGIGIRI…	516
>UGT33V6	ATGTCTCTAGTAAAGCTTTTGACTGTGGTTGCTTCTCTGGCTTTATCGATACCGACTAGTGATGGTGCTAAAATTCTGGGATTCTTCCCATTTCCGTCTATCAGTCACCAAGTCGTGTTCAGACCTCTGATGCAGGAACTCGCTCGAAGAGGCCACGAAGTGACAGTCATCACACCAGATCCAGCCTTCCCCAAAGGAGGAACACCAGCCAATTTGACCGAGATCGATGTCCACGATGCGTCATACCGCATATGGCACGAACAATTCGTTGGCACACCGAAAGGGCATAAAGGGAATTTTGTAAAAGATTTCAATATAATTTTCAACCTAAATGTAAAAATAGTTGATGTTGAATTAAAAGATGTGGAAGTGCAAAGATTGCTTAATGATAAGAACCAG…	MSLVKLLTVVASLALSIPTSDGAKILGFFPFPSISHQVVFRPLMQELARRGHEVTVITPDPAFPKGGTPANLTEIDVHDASYRIWHEQFVGTPKGHKGNFVKDFNIIFNLNVKIVDVELKDVEVQRLLNDKNQTFDLIFAEAMMRPAVVLSHIYNAPVILMSSYGTFSDNYAVMGAPIHPFLYPFSVSRRLHSTSLWDKIGHLYDYIRIEIIQRNSYVEENRMLRSHFGANLPSIQEMNNNVAMMFLNMYPVFEGNHPVPPSVIHMGGIHQIPDKPLPKDLKSYLDSSKNGVIYVSFGTNVDPTLLPPEKIAMFIRAFSRLPYDVLWKWNKDELPGRTDNIKISKWLPQSDLLKHPKIKAFITQGGLQSTDEAITARVPLIGIPMFGDQWYNVVKYEKL…	522
